# Supplementary material for: Clinical, Radiological, and Genetic Profile of Patients with FA2H-Associated Neurodegeneration: Eight Cases from India and a Review of the Literature
Source: Tremor Other Hyperkinet Mov (N Y). 2026 Mar 5;16:15. doi: 10.5334/tohm.1162 (PMC12962245; doi:10.5334/tohm.1162)
Supplement: Supplementary Table 1. — Clinical features associated with FA2H variants in the reported patients. [file tohm-16-1-1162-s1.xlsx]

## Sheet: Sheet1
Supplementary Table-1: Clinical features associated with FA2H mutation in reported patients
S. No	Cases/Gender	Age/AAO	DD	Cognitive impairment	Fundus	Speech	Tone	DTR	Plantar	Gait	Movement disorders	Ambulation	Pes-cavus	Contracture	Additional findings	References (PMID)
1	1M	NA/6	NA	NA	NA	NA	NA	NA	NA	Ataxic	Ataxia	NA	NA	NA	Lower limb predominant wasting and progressive weakness, peripheral sensory loss	39304850
2	1F	NA/7	No	Yes	NA	NA	Spastic	Brisk	Extensor	Spastic	Ataxia	Ambulant	NA	NA	-	38353247
3	2(1M/1F)	15,5/5,5	No	Yes (1/2)	Normal	Dysarthria (1/2)	Spastic (1/2)	Brisk (2/2)	Extensor (1/2)	Spastic (2/2)	Ataxia, dystonia	Wheelchair dependent (1/2)	NA	NA	-	38306901
4	1M	18/15	No	Yes	NA	Dysarthria	Spastic	Brisk	Extensor	Spastic-ataxic	Ataxia, bradykinesia, dystonia	No	NA	NA	Brittle hair	38275596
5	3(1M/2F)	10,4,3/3,3,3	NA	Yes (3/3)	NA	Dysarthria (2/3)	NA	Brisk (3/3)	Extensor (2/3)	Ataxic (3/3)	Ataxia	Non-ambulant (1/3); Ambulant (2/3)	NA	NA	Lower limb muscle atrophy (2/3)	37510308
6	2(1M/1F)	22,16/6,5	No	Yes (1/2)	1/2 Optic atrophy	Dysarthria (1/2)	Spastic	Brisk	Extensor	Spastic	Ataxia	Wheelchair (1/2)	NA	NA	Seizure	37410270
7	8(4M/4F)	4-13/ 3-9	NA	Yes (4/8)	3/8 optic atrophy	Dysarthria (8/8)	Spastic (8/8)	Brisk (8/8)	NA	NA	Ataxia (5/8) Dystonia (5/8)	NA	NA	NA	NA	36790591
8	4(3M/1F)	7-12/ 3.5-10	No	Abnormal (2/4)	No	Abnormal (3/4)	Spastic (4/4)	Brisk (4/4)	Extensor (4/4)	NA	Ataxia (1/4)	Wheelchair bound(2/4), Independent (2/4)	Present (1/4)	NA	NA	36109173
9	7(5M/2F)	7-20/ 4-9	No	Yes (7/7)	NA	Dysarthria (7/7)	Spastic (7/7)	NA	Extensor (7/7)	NA	NA	Non-ambulant (4/7); With support (3/7)	Present (4/7)	NA	7/7 peripheral numbness, 3/7 strabismus	36002593
10	1F	NA	NA	NA	NA	NA	NA	NA	NA	NA	NA	NA	NA	NA	Epileptic seizures reported	34852264
11	3(1M/2F)	15,15,16/ 3.4,4,4	Yes	Yes	ND	ND	Spastic (3/3)	Brisk (3/3)	NA	Spastic paraplegia (3/3)	Yes	Wheelchair-bound	ND	Yes	exaggerated reflexes (3/3); Muscle pain (1/3); Renal abnormalities (1/3); Abnormal digestive system (2/3); Breathing difficulty after walking (3/3);	33246395
12	1F	29/9	NA	NA	NA	NA	NA	NA	NA	NA	NA	NA	NA	NA	NA	32907636
13	1F	43/38	NA	Yes	NA	NA	NA	NA	NA	NA	NA	NA	NA	NA	History of psychiatric abnormality; severe cerebellar hypometabolism	32624042
14	1M	10/5	No	Normal	NA	NA	Normal	NA	Extensor	Spastic	NA	Wheelchair-bound (3/3)	ND	NA	Tendon hyperreflexia; Ankle clonus; positive	31837835
15	1F	23/10	NA	NA	NA	NA	NA	NA	Extensor	Ataxic	NA	NA	NA	NA	Nystagmus; hyperreflexia; dysdiadochokinesia; postural tremor; rigidity; dystonic posture; Ventriculomegaly	31429931
16	1M	4/3	No	Normal	NA	NA	Hypotonia of LL	NA	Extensor	Paretic	Yes (dystonia of lower limbs)	Walks on his tiptoes	NA	NA	Hyperreflexia, clonus, hypomania,	31191442
17	19 (7M/12F)	4.5-34/ 2.5-20	NA	Yes (13/16) NA (3/16)	NA	Dysarthria (15/17) NA: 2	Weak (16/16) NA: 3	Brisk (17/17) NA: 2	Extensor (17/17) NA: 2	Spastic (17/18) NA: 1	Yes (8/15; 4: NA)	Wheel chair require (12/18); NA (6/18)	Yes (1/18) NA: 17	NA	Hyperotia (2), Febrile seizure (1), myoclonus & nocturnal agitation (1), Epilepsy (2), Oculomotor apraxia (1), Saccadic smooth pursuit (13/16; 3NA), Gaze evoked nystagmus (4/14; 5:NA)	31135052
18	3M	12,9,9/3,3,3	NA	Impaired (3/3)	NA	Dysarthria (3/3)	Spastic (3/3)	Brisk (3/3)	Extensor (3/3)	NA	Ataxia (3/3)	Wheelchair bound (3/3)	Yes (3/3)	Yes (3/3)	Skeletal deformity in all. Cat-like cry, bladder urgency,	31087769
19	5(2M/3F)	NA	No (5/5)	Normal (5/5)	NA	NA	Spastic (5/5)	NA	NA	Spastic-ataxic (5/5)	No	Lost walking ability (2/5)	NA	NA	Brainstem atrophy; Spinal atrophy (2/2)	30713878
20	1M	30/16	NA	Yes	NA	Dysarthria	Spastic	NA	Extensor	Paretic	Yes	Walks without support	Yes	NA	Pyramidal syndrome	30446360
21	1M	20/2	Yes	NA	NA	Dysarthria	Spastic	NA	NA	Spastic-ataxic		Loss of ambulation	NA	NA	-	29691679
22	3F	6,13,29/4,6,9	No (2/2)	P1- Normal P2-NA P3- Impaired	NA	NA	Spastic (3/3)	Brisk (3/3)	Extensor (3/3)	Spastic (3/3)	NA	Walking aid required (1/1)	NA	NA	Nystagmus (2/3); Bilateral clonus (1/3); Strabismus (1/3); Club foot (1/3)	29423566
23	1M	5/4	No	No	NA	NA	Spastic	Brisk	Extensor	Spastic	None	Non-ambulant	NA	NA	-	29376581
24	1F	18/4	No	Yes	Optic atrophy	Dysarthria	Spastic	Brisk	Extensor	Spastic	Ataxia, dystonia	Ambulant	NA	NA		28870598
25	2M	61,55/15,9	No	NA	NA	Dysarthria (2/2)	Spastic (2/2)	NA	NA	Spastic-ataxic	Dysphagia (2/2)	Wheelchair-bound (2/2)	NA	NA	Memory impairment (2/2); Anxiety and depression (2/2); Nystagmus (1/2); urine incontinence (2/2); brainstem and pons atrophy (1/2);	28017243
26	4 (2M/2F)	6-18/ 3-4.5	NA	Yes (3/4)	NA	NA	Spastic (4/4)	NA	NA	Spastic-ataxic	Ataxia (3/4), Rigidity (2/4), Dystonia (1/4)	Wheelchair bound (4/4)	NA	NA	-	27316240
27	4(1M/3F)	18-38/ 3-22	NA	NA	NA	Dysarthria (4/4)	NA	NA	NA	Paretic & ataxic	Dysphagia	NA	NA	NA	Ophthalmoplegia (1), skew defect (1), Seizure (2/4),	27217339
28	1F	NA/3	Yes	Yes	Optic atrophy	NA	Spastic (2/2)	NA	NA	Spastic	NA	NA	NA	NA	-	26344562
29	1F	21/7	NA	NA	NA	Dysarthria	Spastic	Brisk	Extensor	Spastic	Ataxia	NA	NA	NA	Strabismus	25732363, 38582019
30	7(5M/2F)	6-14/ 3-5	NA	Yes (2/7)	NA	Dysarthria (7/7)	Spastic (7/7)	NA	NA	Spastic-ataxic (7/7)	Dystonia (5/7)	NA	NA	NA	Seizure (1/7); sphincter disturbance (2/7); Abnormal nerve conduction velocity (5/7)	25496456
31	4 (3M/1F)	40,NA,19,57/ 32,NA,4,45	NA	Impaired (2/4)	NA	Dysarthria (2/4)	Spastic (4/4)	Brisk (4/4)	NA	Spastic (2/4)	NA	Ambulant (2/4)	NA	NA	-	24833714
32	3(2M/1F)	26,17/17,4	No (3/3)	Yes (2/3)	NA	Dysarthria (3/3)	Spastic (3/3)	NA	NA	Spastic-ataxic (3/3)	Dysarthria	Wheelchair-bound (1/2)	NA	NA	Horizontal nystagmus (1); Aggressive behaviour (1); Divergent strabismus (1); Death by generalised tonic-clonic seizure (1)	24359114
33	2(1M/1F)	13,5/3,2	No	NA	NA	Intangible	Spastic (2/2)	Brisk (2/2)	Extensor (2/2)	Spastic (2/2)	Yes	Non-ambulant (1/2), assisted ambulation (1/2)	NA	Yes (1/2)	Exotropia (2/2), broken saccades (2/2), Supranuclear gaze palsy (2/2); Bradykinesia (2/2); Optic nerve pallor (2/2)	23745665
34	2(1M/1F)	35,25/ 4,5	No	Yes (2/2)	NA	Lost speech (2/2)	Spastic (2/2)	Brisk (2/2)	Extensor (2/2)	Ataxic (2/2)	Dysarthria, dystonia	Wheelchair bound (1/2), bed bound (1/2)	NA	NA	Seizure (2/2); Dysphagia (2/2); Urinary and faecal incontinence (2/2); brainstem atrophy (2/2). In follow-up, reduced tone, areflexia, and mute plantar	23566484
35	1F	10/3	No	Yes	NA	Dysarthria	Normal	Brisk	NA	Spastic	Dysarthria	Walk with assistance	Yes	NA	Ankle clonus	22965561
36	2(1M/1F)	50, 47/40, 38	No (2/2)	Yes (2/2)	NA	Dysarthria	Spastic	NA	NA	Spastic-ataxic	Ataxia	Ambulant	NA	NA	Nystagmus,	22925154
37	1M	31/4	No	Mild	NA	Dysarthria	Spastic	NA	NA	Spastic& mild ataxic	Foot Dystonia	Walker needed	NA	NA	Dystonic foot inversion; Hunched over posture;	22146942
38	2M	24,17/ 4,7	No	Severe decline	Mild	Spastic (2/2)	NA	NA	NA	Spastic (2) ataxic (1)	NA	Loss of ambulation	NA	NA	Seizures	21592092
39	1F	31/4	No	Decline	NA	Anarthria in proband	Spastic	Brisk	Extensor	Spastic	Dystonia	Wheelchair (1/4)	NA	NA	Ophthalmoplegia, Reduced gaze, Brisk jaw jerk, slow tongue movements;	20104589
40	5M	15->20/ 2-5	No	Yes (2/5)	Temporal pallor	Dysphonia, Dysarthria	Spastic (5/5)	NA	Extensor (1/5), NA: 4/5	Spastic-ataxic	Dystonia	No independent ambulation	NA	NA	Ocular apraxia, dysphonia, dysmetria, progressive scoliosis, dysphagia, and recurrent episodes of aspiration pneumonitis; died from respiratory complications (2/3). Family 2: scoliosis (2/2); and bowel and bladder incontinence (2/2); divergent strabismus; abnormal ocular motility; and optic nerve pallor with normal retina	20853438
41	9 (4M/5F)	7-20/ 4-6	No	NA	NA	Dysarthria (7/9)	Spastic (9/9)	NA	Extensor (7/9)	NA	Ataxia (2/9) Dystonia (9/9)	Wheelchair-bound (5/9)	NA	NA	Seizure (2/9); Cerebellar sign (4/9)	19068277
42	7 (4M/3F)	8-25/ 6-11	No	Yes	NA	Dysarthria (5/6) No speech (1/6)	Spastic (7/7)	Brisk (7/7)	Extensor (4/4)	Abnormal	NA	NA	NA	NA	Nystagmus (2/7); Knee and ankle reflex increased (7/7); Muscle power (6/6); epileptic seizure (2/7)	18463364, 20104589
43	8(1M/7F)	7-29/ 4-10	Yes (2/8)	Impaired (3/8)	Mild temporal pallor (2/8)	Ataxic (1/8); Spastic (3/8); spastic-ataxic (3/8), Normal (1/8)	Spastic (8/8)	Brisk in all 4 limbs (8/8)	Extensor (8/8)	Wheelchair bound (1/8); spastic (2/8); spastic-ataxic (5/8)	Dystonia (1/8)	Ambulant (7/8) Wheelchair-bound (1/8)	Yes (2/8)	Yes (5/8)	Saccadic pursuits (1/5), Slow saccades (1/5); Up gaze restriction, Broken pursuit (2/5; Exotropia (1/5); Hypermetric saccades (1/5)	This paper
DD: Developmental delay, F:Female, M: Male, NA: Not available
