# Supplementary material for: Clinical, Radiological, and Genetic Profile of Patients with FA2H-Associated Neurodegeneration: Eight Cases from India and a Review of the Literature
Source: Tremor Other Hyperkinet Mov (N Y). 2026 Mar 5;16:15. doi: 10.5334/tohm.1162 (PMC12962245; doi:10.5334/tohm.1162)
Supplement: Supplementary Table 2. — MRI features and FA2H variant details in the reported patients. [file tohm-16-1-1162-s2.xlsx]

## Sheet: Sheet1
Supplementary Table 2: MRI features and FA2H variant details in reported patients
S.No	Cases/ Gender	Ethnicity	Consanguinity	MRI Features						Electro physiology	Mutation	References (PMID)
				Thin corpus collosum	Optic atrophy	Cerebellar atrophy	Periventricular hyperintensity/ leukodystrophy	GPi hypointensity in T2/GRE	Iron Accumulation
1	1M	Pakistani	Yes	NA	NA	NA	Yes	NA	NA	NA	c.159_176del;p.Arg53_Ile58del	39304850
2	1F	Turkish	Yes	NA	NA	Yes	NA	NA	No	NA	c.460C>T;p.Arg154Cys	38353247
3	2(1M/1F)	Chinese	No	Yes (1/2)	NA	Yes (1/2)	Yes (1/2)	NA	NA	NA	chr16:74807867-74810391del	38306901
4	1M	Turkish	Yes	Yes	NA	Yes	Yes	Yes	Yes	NCS: Normal	c.75C>G;p.Cys25Trp	38275596
5	3(1M/2F)	Pakistani	Yes	NA	NA	NA	NA	NA	NA	NA	c.159_176del;p.Arg53_Ile58del	37510308
6	2(1M/1F)	Iranian	No	Yes(1/2)	NA	Yes (1/2)	Yes (2/2)	Yes (1/2)	Yes (1/2)	NA	c.131delC;p.Pro44Argfs*55, c.649G>A;p.Gly217Arg	37410270
7	8(4M/4F)	Indian	Yes (1/8)	Yes (2/5)	NA	Yes (3/5)	Yes (5/5)	Yes (1/5)	Yes (1/5)	NA	c.491T>C;p.Leu164Pro, c.589C>T;p.Arg197*, c.443C>T;p.Pro148Leu, c.1039+2T>G and c.232G>A;p.Glu78Lys, c.716A>C;p.His239Pro	36790591
8	4(3M/1F)	Chinese	NA	No (4/4)	NA	No (4/4)	No (4/4)	No (4/4)	No (4/4)	ENMG: Normal in 1; NA in 3	c.688G>A;p.Glu230Lys, c.700C>T;p.His234Tyr, c.159_176del;p.Arg53_Ile58del c.461G>A;p.Arg154His	36109173
9	7(5M/2F)	Pakistani	Yes (5/7)	NA	NA	NA	NA	NA	NA	NA	c.159_176del;p.Arg53_Ile58del	36002593
10	1F	Moroccan	Yes	NA	NA	NA	NA	NA	NA	NA	c.581delG;p.Gly194Alafs*47	34852264
11	3(1M/2F)	Pakistani	Yes	NA	NA	NA	NA	NA	NA	NA	c.159_176del;p.Arg53_Ile58del	33246395
12	1F	Chinese	No	NA	NA	NA	NA	NA	NA	NA	c.460C>T;p.Arg154Cys	32907636
13	1F	NA	NA	NA	NA	Yes	NA	No	No	NA	c.366_367del;p.Leu123Glyfs*20 and c.94C >G;Arg32Gly	32624042
14	1M	Japanese	No	Yes	NA	Yes	Yes	Yes	No	ENMG: Normal; CMCT: Prolonged	c.445G>T;p.Val149Leu and c.780C>A;p.His260Gln	31837835
15	1F	Indian	No	NA	NA	Yes	NA	NA	NA	NCS: Normal	c.232G>A;p.Glu78Lys and c.443C>T;p.Pro148Leu	31429931
16	1M	Qatar	Yes	NA	NA	Yes	Yes	NA	Yes	NA	c.786+1G>A	31191442
17	19 (7M/12F)	German(5) Belgian(5) Turkish(2) Italian(2) Spanish(1) Cypriot(2) Serbian(1) Kosovar(1)	Yes (2/19)	Yes (10/13); NA: 6	Yes (4/13); NA: 6	Yes (11/13); NA: 6	Yes (14/14); NA: 5	Yes (10/13); NA: 6	Yes (4/8)	Abnormal leg CMCT(4/7); Abnormal SSEP (2/9); Prolonged VEP (3/8); Abnormal NCS (3/11); SMAN in and SAN in 1	c.527G>A;p.Trp176Ter, c.908G>T;p.Gly303Val and c.968C>T;p.Pro323Leu, c.443C>T;p.Pro148Leu, c.160_169del;p.Ala54Thrfs*42, c.510_511del;p.Tyr170Ter, c.620C>T;p.Thr207Met and c.704G>A;p.Arg235His, c.704G>A;p.Arg235His and c.859T>C;p.Cys287Arg, c.131C>Ap.Pro44Gln, c.232G>A;p.Glu78Lys and c.956A>G;p.His319Arg, c.133G>T;p.Gly45Trp, c.160_169del;p.Ala54Thrfs*42 and c.503_506del;p.Val168Glyfs*72, c.21del…	31135052
18	3M	Malian	Yes	Yes (1/1)	NA	Yes: 1/1	Yes: 1/1	NA	NA	NA	c.786+1G>A	31087769
19	5(2M/3F)	Moroccan, Saudi Arabia	Yes	Yes (2/5)	Yes (2/5)	Yes (3/5)	Yes (5/5)	NA	Yes (5/5)	Normal NCS (5/5); Abnormal VEP (3/4); Absent SSEP (2/2)	c.806G>A;p.Arg269His, c.1006C>A;p.His336Asn	30713878
20	1M	Czech	No	Yes	NA	Yes	Yes	NA	No	Normal ENMG; Prolonged SSEP	c.130C>T,p.Pro44Ser	30446360
21	1M	Caucasian	No	NA	NA	Yes	NA	NA	No	NA	c.678G>A;p.Trp226Ter	29691679
22	3F	1-Italian 2-NA 3-Brazilian	No (2/3) 1-NA	Yes (1/3)	NA	Yes (3/3)	Yes (1/3)	NA	NA	ENMG: Normal in 1 and neurogenic pattern in 1; Normal SSEP (2/2); Prolonged CMCT (1/1)	c.805C>T;p.Arg269Cys and c.1051A>G;p.Ser351Gly, c.103GT;p.Asp35Tyr and c.193C>T;p.Pro65Ser, c.1055C>T;p.Thr352Ile and [c.340_363del24][c.363+1_8del8]	29423566
23	1M	Turkish	Yes	NA	NA	NA	Yes	NA	NA	ENMG: Normal	c.160_169dup;p.Asp57Glyfs*48	29376581
24	1F	Spanish	No	Yes	NA	Yes	Yes	Yes	NA	NCS: SMAN	c.785A>C;p.Lys262Thr	28870598
25	2M	Italian	No	Yes (1/2)	NA	Yes (2/2)	Yes (1/1)	NA	No (1/2)	NCS: SAN in 1; Normal in others	c.704G>A;p.Arg305His and c.620C>T;p.Thr207Met	28017243
26	4 (2M/2F)	Serbian German(2) Spanish	No	NA	NA	NA	NA	NA	NA	NA	c.527G>A;p.Trp176Ter, c.131C>A;p.Pro44Gln, c.133G>T;p.Gly45Trp, c.785A>C;p.Lys262Thr	27316240
27	4(1M/3F)	Italy/UK, UK, Ireland/UK, Pakistani	Yes (1/3)	Yes (3/4)	NA	Yes (2/4)	Yes (3/4)	NA	NA	ENMG: Normal in 2/2	c.620C>T;p.620C>T and c.460C>T;p.Arg154Cys, c.1051A>C;p.Ser351Arg and c.486G>C;p.Glu162Asp, c.798C>G;p.Asp266Glu and c.782dup;p.His261Glnfs*52, c.157_174del;p.Arg53_Ile58del	27217339
28	1F	Pakistani	Yes	NA	NA	Yes	NA	NA	Yes	NA	c.565C>T;p.Arg189Ter	26344562
29	1F	Brazilian	No	NA	NA	NA	Yes	Yes	Yes	NA	c.160_169dup;p.Asp57Glyfs*48 and c.117C>A;p.Phe39Leu	25732363; 38582019
30	7(5M/2F)	Arab	Yes	Thin (7/7)	Yes (2/7)	Yes (7/7)	Yes (7/7)	Yes (7/7)	NA	NCS: SMAN in 5, NA in 2	c.265C>T;p.Glu89Ter, c.528G>C;p.Trp176Cys, c.806G>T;p.Arg269Leu	25496456
31	4 (3M/1F)	NA	Yes (1/4)	Yes (3/4)	NA	Yes (4/4)	Yes (4/4)	NA	NA	Normal EMG (3/3); Prolonged CMCT (3/3); Prolonged VEP (1/1)	c.101A>G;p.Tyr34Cys and c.620C>T;p.Thr207Met, c.137G4A;p.Gly46Asp, c.677G>A;p.Trp226* (Het)	24833714
32	3(2M/1F)	Chinese	Yes	No (1/1)	NA	Yes (1/1)	Yes (1/1)	NA	No (1/1)	NCS: Normal in 1 and NA in others	c.388C>T;p.Leu130Phe and c.506+6C>G, c.230T>G;p.Leu77Arg	24359114
33	2(1M/1F)	Montenegro	No	Yes (1/2)	NA	Yes (2/2)	Yes (1/2)	NA	No (2/2)	NA	c.509_510del;p.Tyr170Ter	23745665
34	2(1M/1F)	Chinese-Han	No	Yes (2/2)	NA	Yes (2/2)	Yes (2/2)	Yes (2/2)	NA	NA	c.968C>A;p.Pro323Gln and c.976G>A;p.Gly326Ser and c.688G>A;p.Glu230Lys	23566484
35	1F	Filipino/ Vietnamese	No	NA	NA	NA	Yes	NA	No	ENMG: Normal	c.209C>T;p.Ser70Leu and c.968C>T;p.Pro323Leu	22965561
36	2(1M/1F)	NA	Yes	Yes (2/2)	NA	Yes (2/2)	Yes (0/2)	Yes (1/2)	Yes (1/2)	NCS: Normal; Abnormal BAER (1/2)	c.509A>G;p.Tyr170Cys	22925154
37	1M	NA	No	Thin	No	Yes	Yes	Yes	Yes	NCS: SAN	c.707T>C;p.Phe236Ser and Exon-3-7 deleted	22146942
38	2M	Italian	Yes	Yes (1/2)	Yes (2/2)	Yes (2/2)	Yes (2/2)	Yes (2/2)	NA	ENMG: Normal	c.270+3A>T	21592092
39	1F	Pakistani	Yes	Yes	Yes	Yes	Yes	NA	NA	ENMG: Normal	c.159_176del;p.Arg53_Ile58del	20104589
40	5M	Italian & Albanian	Yes (3/5)	Yes (2/2)	NA	Yes (2/2)	Yes (2/2)	Yes (2/2)	Yes (2/2)	ENMG: Normal in 3/3	c.460C>T;p.Arg154Cys, c.509_510del;p.Tyr170Ter	20853438
41	9(4M/5F)	Arab	Yes	Yes (3/8)	NA	Yes: 3/8	Yes: 7/8	NA	NA	Normal ENMG, BAER & prolonged VEP in 1 patient	c.786+1G>A (7/9); c.103G>T;p.Asp35Tyr	19068277
42	7(4M/3F)	Osmania	Yes	No	NA	NA	Yes: 1/1	NA	NA	NCS and BAER Normal in 1	c.703C>T;p.Arg235Cys	18463364, 20104589
43	8(1M/7F)	Indian	Yes (5/8)	Yes (8/8)	Yes (4/8)	Yes (8/8)	Yes (8/8)	Yes (4/8)	Yes (3/6)	NCS: SAN in 1/4; Prolonged VEP (2/3); Normal SSEP (5/5); Normal BAER (4/4)	c.200_202del;p.His67del, c.130C>A;p.Pro44Thr, c.536delT;p.Leu179ArgfsTer62, c.83G>C;p.Arg28Pro, c.379C>T;Arg127Ter, c.703C>T;p.Arg235Cys, c.86_97dup;p.Arg29_32dup	This paper
BAER: Brainstem auditory evoked response; CMCT: Central motor conduction time; ENMG: Electro myoneurography; F: Female; GPi: Globus pallidi internus; GRE: Gradient echo sequence; M: Male; MRI: Magnetic resonance imaging; NA: Not available; NCS: Nerve conduction study; SAN: Sensory axonal neuropathy; SMAN: Sensory-motor axonal neuropathy; SSEP: Somato-sensory evoked potential; UK: United Kingdon; …
